# Supplementary material for: Artificial intelligence-assisted evaluation of cardiac function by oncology staff in chemotherapy patients
Source: Eur Heart J Digit Health. 2024 Feb 27;5(3):278–87. doi: 10.1093/ehjdh/ztae017 (PMC11104473; doi:10.1093/ehjdh/ztae017)
Supplement: ztae017_Supplementary_Data [file ztae017_supplementary_data.zip]

Archive with 2 entries (2 files):
- Kosmos EF - Video 1.mov
- TRIO AI and KOSMOS EF algorithms.docx
